# Supplementary material for: Benchmarking of analytical combinations for COVID-19 outcome prediction using single-cell RNA sequencing data
Source: Brief Bioinform. 2023 Apr 24;24(3):bbad159. doi: 10.1093/bib/bbad159 (PMC10199760; doi:10.1093/bib/bbad159)
Supplement: supp_material_bbad159 [file supp_material_bbad159.zip]

Archive with 1 entries (1 files):
- supp_material_bbad159.docx
